# Supplementary material for: Vitexin as a Potential Antidysmenorrheic Agent: Development of a ZIF-8-Based Immediate-Release System and Evaluation via In Vivo and In Silico Approaches
Source: Biomedicines. 2025 Oct 24;13(11):2602. doi: 10.3390/biomedicines13112602 (PMC12650589; doi:10.3390/biomedicines13112602)
Supplement: Supplementary file 1 [file biomedicines-13-02602-s001.zip]

Archive with 1 entries (1 files):
- biomedicines-3900005-supplementary.pdf
